# Supplementary material for: Fast automated reconstruction of genome-scale metabolic models for microbial species and communities
Source: Nucleic Acids Res. 2018 Jun 21;46(15):7542–53. doi: 10.1093/nar/gky537 (PMC6125623; doi:10.1093/nar/gky537)
Supplement: Supplementary Data [file gky537_supplemental_files.zip]

Archive with 3 entries (3 files):
- supp_fig8.png
- supp_material_legends.pdf
- supp_table_1.pdf
